# Supplementary material for: Exponential Damping: The Key to Successful Containment of COVID-19
Source: Front Public Health. 2021 Jan 8;8:580619. doi: 10.3389/fpubh.2020.580619 (PMC7820870; doi:10.3389/fpubh.2020.580619)
Supplement: Supplementary file 2 [file Data_Sheet_2.xlsx]

## Sheet: Sheet1
country	Population	GDP	GPD per capita	Average lifespan	Gini coefficient	Health expenditure per capita ($)	Doctor density	Nurse density	DR1	DR2
South Korea	51225321	1.64238e+12	32061.9	82.7	34.8	2283	23.9	73	0.1574	0.0532
Austria	8955108	4.46315e+11	49839.1	81.8	29.7	4940	52.4	68.3	0.1298	0.0336
Egypt	100388076	3.03175e+11	3020.03	70.5	NA	106	4.521	19.3	0.0937	0.0233
South Africa	58558267	3.51432e+11	6001.4	63.6	NA	499	9.054	13.1	0.089	-0.0128
Switzerland	8591361	7.03082e+11	81836	83.3	32.7	9956	43.4	172.2	0.0845	0.0845
Indonesia	270625567	1.11919e+12	4135.57	69.3	40.9	115	4.269	15.3	0.0843	0.0323
Serbia	8772228	5.14092e+10	5860.45	76.3	NA	529	NA	60.9	0.0827	0.0827
Dominican	10738957	8.89413e+10	8282.12	73.5	NA	433	NA	13.8	0.0809	0.0116
Saudi Arabia	34268529	7.92967e+11	23139.8	74.8	NA	1093	26.117	53.6	0.0798	0.0173
Colombia	50339443	3.23803e+11	6432.39	75.1	NA	459	21.8	68.7	0.0796	-0.004
Bangladesh	163046173	3.02571e+11	1855.74	72.7	NA	36	5.809	3.6	0.079	0.018
Portugal	10226178	2.37686e+11	23242.9	81.4	NA	1908	51.24	67	0.0774	0.0294
Turkey	83429607	7.54412e+11	9042.49	76.4	41.9	445	18.8	20.5	0.0741	0.0295
Spain	46736782	1.39412e+12	29829.1	83	34.7	2506	40.2	57.4	0.0712	0.0712
France	65129731	2.71552e+12	41694	82.9	33.4	4380	33.7	111.2	0.0692	0.0692
Belgium	11539326	5.29607e+11	45895.8	81.1	27.4	4507	31.3	183	0.0685	0.0685
Germany	83517046	3.84563e+12	46046	80.9	32.6	5033	43.1	129.4	0.0662	0.0662
Chile	18952035	2.82318e+11	14896.5	79.5	NA	1382	25.912	126.4	0.0658	-0.0085
USA	329064917	2.13744e+13	64955	78.6	49	10246	26.1	145.5	0.0658	0.0385
Ukraine	43993643	1.53781e+11	3495.53	72.5	NA	177	NA	63	0.0653	0.0397
Netherlands	17097123	9.0907e+11	53171	81.6	28.5	4911	36.054	109.6	0.0646	0.0646
Ireland	4882498	3.88699e+11	79610.6	81.5	NA	4977	33.4	123	0.0626	0.0626
Poland	37887771	5.92164e+11	15629.4	77.7	33	907	23.788	61.5	0.06	0.0278
Philippines	108116622	3.76796e+11	3485.08	69.3	NA	133	6.004	49.2	0.0595	0.0122
Italy	60550092	2.00124e+12	33051.1	82.7	35.9	2840	40.2	54.8	0.0586	0.0586
Israel	8519373	3.95099e+11	46376.5	82.3	NA	3145	32.2	53.7	0.0579	0.1191
Iran	82913893	NA	NA	75.7	40.8	476	15.844	16.3	0.0571	-0.0382
Denmark	5771877	3.48078e+11	60305.9	81.2	NA	5800	NA	124.3	0.0553	0.0553
UAE	9770526	4.21142e+11	43103.3	77.2	NA	1357	25.278	57.3	0.0515	-0.0112
Ecuador	17373657	1.07436e+11	6183.83	76.5	NA	518	NA	25	0.0498	0.0498
Romania	19364558	2.50077e+11	12914.2	75.2	NA	555	29.807	72	0.0489	0.0489
Canada	37411038	1.73643e+12	46414.8	82.8	NA	4755	28	99.4	0.0472	0.0472
Belarus	9452409	6.30805e+10	6673.48	74.2	NA	343	NA	104.7	0.0466	0.0466
Brazil	211049519	1.83976e+12	8717.19	75.1	60.1	929	21.643	101.4	0.0465	0.0065
Pakistan	216565317	2.78222e+11	1284.7	66.5	NA	45	9.801	4.9	0.0464	0.0085
Mexico	127575529	1.25829e+12	9863.07	76.6	NA	495	24.4	25.8	0.0463	0.0208
UK	67530161	2.82711e+12	41864.5	81.4	36.2	3859	29.5	77.1	0.0443	0.0443
Russian	145872260	1.69988e+12	11653.2	72	39	586	40.9	85.2	0.0345	0.0345
Sweden	10036391	5.30833e+11	52890.8	82.3	NA	5905	NA	110.5	0.0323	0.0323
Peru	32510462	2.26848e+11	6977.69	75.9	NA	333	NA	24.4	0.0305	0.0305
India	1366417756	2.87514e+12	2104.15	68.8	38.6	69	7.8	17.3	0.0213	0.0213
Qatar	2832071	1.83466e+11	64781.6	78.1	NA	1649	24.852	70.9	0.0209	0.0209
Japan	126860299	5.08177e+12	40058	84.2	29.9	4169	24.9	121.7	0.009	0.0952
Kuwait	4207077	1.34761e+11	32032	74.8	NA	1529	NA	74.1	-0.0003	-0.0003
Singapore	5804343	3.72063e+11	64100.7	82.9	NA	2619	NA	62.4	-0.0228	0.0586
china	1433783692	1.43429e+13	10003.5	76.4	49.5	441	19.9	26.6	0.1669	NA
